# Supplementary material for: In vivo recellularization of xenogeneic vascular grafts decellularized with high hydrostatic pressure method in a porcine carotid arterial interpose model
Source: PLoS One. 2021 Jul 22;16(7):e0254160. doi: 10.1371/journal.pone.0254160 (PMC8297896; doi:10.1371/journal.pone.0254160)
Supplement: S1 File — (XLSX) [file pone.0254160.s007.xlsx]

## Sheet: Fig. 1B
	Untreated (mg)	Int	Int.-blank	DNA (ng/mL)	DNA (ng/mg)
1	21.9	208509	206199	310.442	4536.15
2	19.8	182739	180429	271.645	4390.21
3	19.8	176361	174051	262.042	4235.02
4	20.4	220334	218024	328.246	5148.95
5	19.6	183135	180825	272.241	4444.75
average					4551.02
SD					314.563
	Decellularized (mg)	Int	Int.-blank	DNA (ng/mL)	DNA (ng/mg)
1	18.9	2964	654	0.984628	16.671
2	19.6	2885	575	0.86569	14.1337
3	19.7	2975	665	1.00119	16.263
4	18.5	2825	515	0.775357	13.4116
5	22.3	3180	870	1.30983	18.7957
average					15.855
SD					1.91902

## Sheet: Fig. 1CD
Modulus of elasticity (Mpa)
		Untreated					Decellularized
			Early phase	Late phase				Early phase	Late phase
		1	0.26557	50.7426			1	0.21718	55.3379
		2	0.32059	54.1237			2	0.2084	76.3195
		3	0.2358	60.9368			3	0.30542	48.0802
		4	0.26224	75.8802			4	0.2697	67.0251
	average		0.27105	60.4208		average		0.250175	61.6907
	SD		0.03084	9.65117		SD		0.0395824	10.8174

## Sheet: Fig. 2D
ID	group	TAPV
D2	phase1	11.4
D4	phase1	75.3
D5	phase1	36.5
D6	phase1	53
D7	phase2	52.1
D8	phase2	50.2
D9	phase2	19.2
D10	phase2	70.8
D11	phase2	71.6
